# Supplementary material for: Overexpression of sonic hedgehog in the triple negative breast cancer: clinicopathological characteristics of high burden breast cancer patients from Bangladesh
Source: Sci Rep. 2016 Jan 5;6:18830. doi: 10.1038/srep18830 (PMC4700415; doi:10.1038/srep18830)
Supplement: Supplementary Information [file srep18830-s1.xls]

## Sheet: Bangladesh Breast cancer data
ID	Age	Nodes Pos	Size (cm)	Stage	Grade	ER	PR	Her2	TNBC	Shh expression	Status
1	27	0	1.2	T1	1	1	1	1	0	2	0
2	80	6	2.1	T2	2	0	0	0	1	2	1
3	71	3	2.2	T2	2	0	1	0	0	2	0
4	40	1	2.2	T2	2	1	1	1	0	2	0
5	38	0	0.6	T1	2	1	0	0	0	0	0
6	65	4	2.2	T2	2	0	1	0	0	1	1
7	31	0	1.4	T1	1	0	0	0	0	2	0
8	54	0	1.8	T1	2	0	1	1	0	1	0
9	40	0	2,6	T2	2	0	0	0	1	2	0
10	33	0	1.1	T1	1	0	1	0	0	2	0
11	49	0	2.1	T2	2	1	0	0	0	2	0
12	59	2	3.2	T2	3	1	1	1	0	2	1
13	79	8	0.7	T1	2	0	1	0	0	2	0
14	38	0	2.2	T2	2	1	0	0	0	1	0
15	70	3	2.3	T2	2	1	1	1	0	2	0
16	51	1	0.8	T3	2	1	1	1	0	2	0
17	21	0	1.2	T3	2	1	1	1	0	2	0
18	63	0	0.9	T1	1	0	0	0	1	2	1
19	43	0	2.4	T2	2	1	1	1	0	2	0
20	69	1	4.1	T2	3	1	0	0	0	1	1
21	40	1	3.5	T3	3	1	1	1	0	2	0
22	55	2	2.7	T2	2	0	0	0	1	2	0
23	32	0	3.1	T2	2	1	0	0	0	0	0
24	61	4	3.8	T3	3	1	1	1	0	2	1
25	73	2	3.1	T2	3	0	1	0	0	2	0
26	33	0	4.1	T3	2	0	1	0	0	2	0
27	70	1	2.2	T2	2	1	0	0	0	0	0
28	39	0	3.5	T3	3	0	0	0	1	2	1
29	28	0	2.1	T2	2	1	1	1	0	2	0
30	72	5	1.4	T1	1	1	1	1	0	2	0
31	65	1	2	T2	2	1	0	0	0	2	0
32	36	0	2.4	T2	2	0	1	0	0	2	0
33	57	0	2.7	T2	3	0	1	0	0	0	1
34	36	0	3.1	T3	2	1	0	0	0	1	0
35	49	1	1.2	T1	1	1	0	0	0	2	0
36	40	2	2.2	T2	2	0	1	0	0	1	0
37	52		2.6	T2	3	1	0	0	0	1	0
38	36		1.3	T2	2	0	1	0	0	2	0
39	60		2.3	T2	2	0	0	0	1	1	0
40	39	0	1.4	T3	2	1	1	1	0	1	0
41	63	2	2.6	T2	2	0	0	0	1	2	0
42	37	0	2.9	T2	3	1	1	1	0	1	1
43	48	0	0.9	T1	1	1	1	0	0	2	0
44	35		3.5	T2	3	0	0	0	1	2	1
45	52	0	3.1	T3	2	0	0	0	1	2	1
46	77	5	1.8	T1	1	1	1	0	0	2	0
47	60	1	2.2	T2	2	1	1	0	0	2	0
48	38	0	2.5	T2	2	0	0	0	1	2	0
49	81	0	3.4	T2	2	0	1	1	0	1	1
50	72	3	1.4	T1	1	1	1	1	0	2	0
51	40	1	4.1	T3	3	0	0	0	1	2	0
52	53		0.8	T1	2	0	1	0	0	2	0
53	47			T3	2	0	1	0	0	1	0
54	27	0	2.9	T3	2	1	0	0	0	1	0
55	40	0	2.6	T2	2	0	1	0	0	2	1
56	78	0	3.1	T2	2	1	1	1	0	0	0
57	25		2.2	T2	2	1	0	0	0	2	0
58	66	0	2.1	T3	2	1	1	1	0	2	1
59	29	0	3.1	T2	2	0	0	0	1	2	0
60	61	3	1.5	T1	1	1	0	0	0	2	0
61	51	0	2.4	T2	2	1	0	1	0	1	1
62	34	2	2.2	T3	3	1	0	0	0	1	0
63	74	4	2.6	T2	2	1	0	0	0	2	0
64	35	1	3.3	T2	2	0	1	0	0	2	0
65	54	1	2.1	T2	2	0	0	0	1	1	1
66	40	0	2.2	T3	2	1	1	1	0	1	1
67	48	0	3	T2	3	0	1	0	0	1	0
68	66	1	2.4	T2	2	1	0	1	0	2	0
69	25	1	4	T3	2	1	0	0	0	1	0
70	67	0	2	T1	1	0	1	0	0	2	0
71	23	0	2.1	T2	2	0	0	0	1	2	0
72	27	0	1.1	T2	2	0	0	0	1	1	0
73	72	7	1.1	T1	2	1	1	1	0	2	0
74	37	0	2.1	T3	2	0	0	0	1	1	0
75	78	4	4.2	T2	2	1	1	1	0	2	1
76	31	1	3	T2	2	1	0	0	0	2	0
77	53	1	2	T2	2	1	1	0	0	0	0
78	65	2	1.7	T3	2	0	1	0	0	1	0
79	60	2	3.3	T2	2	0	0	0	1	1	1
80	34	0	4.7	T4	2	0	0	0	1	2	0
81	71	2	2.1	T2	2	1	1	0	0	2	0
82	51	1	3.8	T4	2	0	1	0	0	2	1
83	41	0	2.6	T2	3	1	1	1	0	2	0
84	39	0	2.7	T2	2	0	1	0	0	1	0
85	44	0	0.9	T1	1	0	0	0	1	2	0
86	79	0	2.6	T2	2	1	0	0	0	1	0
87	71	5	2.8	T3	2	1	1	0	0	2	0
88	65	10	2.1	T2	2	0	0	0	1	1	1
89	32	0	2.3	T3	2	0	1	1	0	2	0
90	62	3	2.3	T2	2	1	1	0	0	1	0
91	63	6	1.4	T2	2	1	0	0	0	1	0
92	36	0	2.8	T3	2	1	0	0	0	1	1
93	52	1	1.9	T1	1	1	1	1	0	2	0
94	25	0	2	T1	1	0	0	0	1	1	0
95	67	3	1	T1	1	0	0	0	1	1	0	Legend
96	51	0	1.1	T2	2	0	1	0	0	2	0	ER-positve--1
97	28	1	1.3	T2	2	1	0	0	0	2	0	ER-negative--0
98	78	9	3.3	T4	2	1	0	0	0	2	0	PR-positive--1
99	36	0	2.9	T2	3	1	1	1	0	2	0	PR-negative--0
100	73	2	3.4	T2	2	0	0	0	1	0	0	Her2-positive--1
101	68	2	1.8	T1	1	0	1	0	0	1	0	Her2-negative--0
102	38	0	2.6	T2	2	1	0	0	0	2	0	TNBC--1
103	58	0	2.2	T4	2	1	1	0	0	1	0	nTNBC--0
104	49	3	2.4	T2	2	0	0	0	1	2	0	Shh expression-->negative--0
105	25	0	2.1	T2	2	1	1	0	0	2	0	Shh expression- postive (5-25%)--1
106	42	1	4.1	T2	3	1	1	0	0	1	0	Shh-positive (>25%)--2
107	68	0	2.9	T2	2	1	0	0	0	2	0	Status (Death)--1
108	31	0	1.8	T3	2	0	1	1	0	1	0	Status (Alive/out of contac)t --0
109	70	4	2.2	T2	2	0	1	0	0	2	0
110	70	0	1.7	T1	1	1	0	1	0	1	1
111	62	2	2.7	T2	2	0	0	0	1	1	1
112	60		4.3	T4	2	1	0	0	0	2	0
113	49		2.1	T2	2	0	1	1	0	2	0
114	27		2	T4	2	0	0	0	1	2	0
115	33		1.3	T1	1	0	1	0	0	2	0
116	29		3.1	T3	2	0	0	0	1	2	0
117	48	1	3.5	T2	2	1	0	0	0	2	0
118	62	0	2.1	T1	1	0	1	0	0	1	0
119	33	0	0.6	T1	2	0	0	0	1	2	0
120	21	0	3.4	T2	3	1	1	1	0	2	0
121	54	0	4.1	T3	2	0	1	0	0	2	1
122	61	0	3.5	T2	2	0	0	0	1	2	1
123	37	1	3.7	T3	2	0	0	0	1	1	0
124	55	2	3.5	T2	2	1	0	0	0	1	0
125	40	0	3.7	T4	3	1	1	1	0	1	1
126	39	0	3	T2	2	0	0	0	1	2	0
127	33	1	2.9	T2	2	1	0	0	0	2	0
128	46	1	3	T3	2	0	1	0	0	1	0
129	37	0	3.7	T2	3	1	0	0	0	2	0
130	43	0	2.5	T2	2	1	0	0	0	1	0
131	64	3	4.1	T2	2	0	1	0	0	2	0
132	53	6	0.8	T1	2	1	1	1	0	1	0
133	38		3.6	T2	2	0	0	0	1	1	0
134	80	15	3.5	T3	2	1	1	0	0	1	0
135	40	0	2.3	T2	3	0	1	0	0	1	0
136	36	0	1.1	T1	1	1	0	0	0	1	0
137	48	3	3.2	T2	2	0	0	0	1	2	1
138	46	0	3.1	T2	3	1	1	1	0	1	0
139	35	0	1.3	T1	1	1	0	0	0	0	0
140	65	6	3.5	T2	2	1	1	0	0	1	0
141	29			T3	2	1	0	1	0	2	0
142	56		2.4	T2	3	0	1	0	0	2	1
143	77		2.7	T3	2	0	0	0	1	1	0
144	27	6	1.1	T1	1	1	1	0	0	1	0
145	67	0	3.9	T2	3	1	1	0	0	2	0
146	28	0	3	T4	2	1	0	0	0	2	1
147	81	0	3.7	T2	2	0	1	0	0	2	0
148	62	3	2.3	T3	3	0	1	1	0	1	0
149	38	6	3.1	T4	2	0	0	0	1	1	0
150	51	1	2.2	T2	2	0	0	0	1	1	0
151	49	1	3.2	T2	3	1	1	1	0	1	0
152	67	2	1.9	T4	3	1	0	0	0	1	0
153	33	0	2.1	T2	2	0	1	0	0	2	0
154	60		3.2	T3	2	1	1	1	0	2	0
155	40		4	T4	3	1	0	0	0	2	0
156	54		2	T1	1	1	1	1	0	2	0
157	38	0	3.6	T3	2	0	0	0	1	1	1
158	71		3.2	T2	2	1	1	1	0	1	0
159	80	2	2.9	T3	2	1	0	1	0	2	0
160	73	4	3.1	T2	3	1	1	0	0	1	0
161	31	1	2.4	T2	2	1	0	0	0	1	0
162	60	1	3.1	T3	2	0	1	1	0	1	0
163	21		0.9	T1	2	1	0	0	0	0	0
164	69	1	4	T3	2	1	0	0	0	2	0
165	39	1	3.1	T2	2	0	1	1	0	1	0
166	70	2	3.2	T4	3	1	1	0	0	2	0
167	28	0	2.3	T2	2	0	0	0	1	2	1
168	48		1.4	T1	1	1	1	1	0	1	0
169	37		3.6	T3	2	1	1	1	0	2	0
170	44		2.7	T2	3	0	0	0	1	1	0
171	28		3.2	T4	2	0	1	0	0	2	0
172	71	4	3.1	T2	2	0	0	0	1	1	0
173	61	1	3.2	T4	3	1	1	0	0	2	0
174	34		2.1	T2	2	0	0	0	0	2	0
175	63	7	1.8	T1	1	1	1	1	0	0	0
176	36	0	3.8	T2	2	0	1	0	0	2	1
177	69	8	4	T3	2	0	1	1	0	2	0
178	79		3.8	T2	2	1	1	1	0	1	0
179	24	0	2.9	T2	3	0	0	0	0	1	0
180	67	3	1.4	T1	1	1	1	0	0	1	0
181	77	2	2.5	T2	2	0	0	0	1	2	1
182	39	1	2.9	T3	2	0	0	0	0	2	0
183	60		2.7	T2	3	1	0	0	0	2	0
184	25		2	T3	2	0	1	0	0	1	0
185	53		3	T2	2	1	0	0	0	1	0
186	42	1	2.1	T1	1	0	0	0	1	1	0
187	69	0	2.3	T4	2	1	1	1	0	2	0
188	32	0	1.9	T2	2	1	1	0	0	2	0
189	43	0	2	T4	3	1	0	0	0	2	0
190	60		3.1	T2	2	0	0	0	1	1	0
191	36		1.1	T3	2	0	1	1	0	2	0
192	72		3.6	T2	3	0	0	0	1	1	0
193	59		2	T4	2	1	0	0	0	1	1
194	37	1	1.3	T1	1	0	1	1	0	2	0
195	43		1	T4	2	1	0	0	0	1	0
196	39	0	1	T3	2	0	0	0	0	1	0
197	49	0	1.2	T2	2	1	1	1	0	2	0
198	57	5	2.1	T3	2	0	1	0	0	1	0
199	40	0	1	T1	1	1	0	0	0	1	0
200	70	0	3.3	T3	3	0	0	0	1	1	1
201	28	0	2.9	T2	2	1		0	0	2	0
202	59	1	3.1	T2	2	1	1	1	0	1	0
203	71	0	2	T1	1	0	1	0	0	0	0
204	69	0	2.1	T3	3	0	1	1	0	1	0
205	37	0	1.4	T2	2	1		0	0	1	0
206	67	5	3.2	T3	2	0	0	0	1	1	0
207	66	0		T2	2	0		0	0	1	0
208	35	0	1.4	T3	2	1	1	1	0	2	0
209	80		2.1	T4	2	0	0	0	1	2	1
210	33		2.1	T1	1	1		0	0	1	0
211	69	1	3.3	T3	3	0	1	0	0	1	0
212	69	4	2.1	T2	2	1		0	0	2	0
213	61	0	3	T3	2	0	0	0	0	1	0
214	27	0	1.8	T1	1	1		0	0	0	0
215	25	0	1	T3	2	1		1	0	2	0
216	49	5	1.5	T2	2	0	0	0	1	2	0
217	56	0	3.6	T3	3	1		0	0	2	1
218	33	0	2.1	T2	2	0	1	0	0	1	0
219	67	1	1.9	T1	1	1		0	0	0	0
220	31		4	T3	2	0	0	0	1	1	0
221	71		3.3	T2	3	1	1	0	0	2	0
222	41		3	T4	2	0	0	0	1	1	1
223	30	1	2.9	T3	2	0	0	0	1	1	0
224	64	6	4	T2	2	0	0	0	1	2	1
225	38	2	2	T1	1	0	1	1	0	2	0
226	62	0	3	T3	3	1	1	0	0	2	0
227	70	11		T2	2	1	0	0	0	1	0
228	59	0	3.1	T2	2	1	0	1	0	1	0
229	38	2	2	T3	2	0	1	0	0	1	0
230	73	2	2.7	T2	3	0	1	0	0	1	0
231	67	1	1.9	T2	2	1	1	1	0	1	0
232	40	0	1.4	T1	1	1	0	0	0	1	0
233	31	0	1.4	T1	1	0	0	0	1	0	0
234	55		1.1	T1	2	0	1	1	0	0	0
235	46		3	T3	2	1	0	0	0	2	0
236	33		1.7	T4	2	0	1	0	0	2	0
237	65		3	T2	3	0	1	0	0	2	0
238	68	3	2.6	T3	3	0	0	0	1	1	0
239	39	0	3.4	T2	2	0	0	0	1	2	1
240	45	0	0.9	T1	2	1	0	1	0	1	0
241	34		2.2	T3	2	0	1	0	0	2	0
242	47		3.2	T2	3	1	0	0	0	2	0
243	38		1.4	T1	1	1	0	0	0	1	0
244	58		2.1	T3	2	0	0	0	1	1	0
245	39		2.2	T3	2	1	1	1	0	1	0
246	46		0.9	T1	1	1	1	1	0	0	0
247	20	0	1.1	T3	2	0	0	0	1	1	0
248	27		2.9	T2	2	0	0	0	1	2	1
249	66	7	1.7	T3	2	1	0	1	0	1	0
250	29		2.5	T2	2	1	1	1	0	2	0
251	53		2.2	T2	2	1	0	0	0	2	0
152	38	0	2.4	T3	2	0	1	0	0	2	0
153	68		3	T2	3	1	1	0	0	1	0
154	50	0	4.1	T2	3	1	1	1	0	0	1
255	35	0	3	T1	1	0	0	0	1	0	0
256	82	11	2.6	T3	3	0	0	0	1	1	1
257	63	0	2.4	T4	2	0	0	0	1	1	0
258	42	2	2	T1	1	1		0	0	1	0
259	36	0	1.9	T3	2	1		1	0	1	0
260	60	0	3.1	T2	3	1		0	0	2	0
261	79	9	4.1	T3	3	0	1	0	0	2	1
262	32		1	T1	2	1	0	1	0	1	0
263	49		2.5	T3	2	1		0	0	2	0
264	62		2.8	T2	2	0	0	0	1	2	0
265	29	0	3	T2	2	0	0	0	1	1	0
266	75	3	3.9	T3	3	1	1	1	0	1	0
267	37	0	3.1	T2	2	0	0	0	1	2	1
268	68	0	2.7	T2	2	0	0	0	1	1	0
269	77	0	2	T3	2	1	1	0	0	1	0
270	36	0	4.1	T4	3	0	1	1	0	2	0
271	67	0	3.4	T2	2	1		0	0	2	0
272	36		3.3	T3	3	0	1	0	0	2	0
273	61		2.5	T2	2	0	1	1	0	2	0
274	33		3.9	T3	2	1	1	0	0	2	0
275	51		1.6	T1	1	0	0	0	1	1	0
276	40	1	3.3	T3	3	0	0	0	1	1	0
277	47	0	2.5	T2	2	1	1	1	0	1	0
278	54	0	4.3	T3	3	1	1	0	0	2	0
279	37	0	5	T4	2	0	1	1	0	1	0
280	44	2	2	T1	1	0	0	0	0	0	0
281	49	0	3	T2	3	0	0	0	1	2	1
282	51	0	3	T2	3	0	1	0	0	2	0
283	38	0	3	T2	2	1	1	1	0	1	0
284	31	0	1.3	T1	2	0	0	0	1	0	0
285	85		4	T3	2	1		0	0	2	1
286	77	5	2.6	T3	3	0	0	0	1	1	0
287	41	0	2	T1	1	0	0	0	1	1	0
288	34	0	1.6	T1	1	1		0	0	1	0
289	66	0	2.9	T3	2	1	1	1	0	2	0
290	29	0	3.1	T2	2	0	1	0	0	1	0
291	46	0	1.1	T1	2	1		0	0	1	0
292	28	2	2.5	T3	2	0	0	0	1	1	0
293	52	1	3.6	T2	3	1	1	0	0	1	0
294	56	1	2.9	T2	2	0	0	0	1	2	1
295	40	1	3.2	T3	2	0	0	0	1	2	0
296	67	0	3.1	T2	3	1	1	1	0	2	0
297	40		2.4	T2	2	1		0	0	2	0
298	81	13	3.2	T3	3	0	1	0	0	2	0
299	80	0	2.6	T2	2	0		0	0	2	0
300	34	3	2.8	T3	3	1	1	1	0	2	0
301	72	3	2.2	T2	2	0	1	0	0	2	0
302	69	6	3.2	T3	2	0	0	0	1	1	0
303	40	0	1.2	T1	1	1	1	1	0	1	0
304	60		3.1	T3	3	1		0	0	2	0
305	71	0	2.7	T2	2	0	1	0	0	2	0
306	39	0	4.1	T3	3	1		0	0	1	1
307	62	0	1.9	T1	1	0	1	1	0	1	0
308	33	0	0.9	T1	2	1		0	0	1	0
309	43	0	0.5	T1	2	0	0	0	1	0	0
310	31	0	2.4	T3	2	1	1	0	0	1	0
311	76	0	0.9	T4	2	0		0	0	1	0
312	62	0	2	T2	2	0	1	0	0	2	0
313	29		3	T2	2	1		0	0		0
314	40		1.2	T1	1	1	1	1	0	1	0
315	55	3	3.1	T3	3	1	1	1	0	2	0
316	39	2	2.6	T3	2	0	0	0	1	1	0
317	62	0	3.2	T2	2	1		0	0	2	1
318	38	1	0.5	T1	2	0	0	0	1	1	0
319	83	1	3.2	T3	3	0	0	0	1	2	1
320	32	0	2.3	T2	2	1	1	1	0	2	0
321	29	0	3	T3	2	1		0	0	1	0
322	65	8	2.6	T2	2	0	0	0	1	1	0
323	48		4	T3	3	0	1	0	0	1	0
324	33		2.2	T2	2	1		1	0	0	0
325	65		2.8	T2	2	1		1	0	1	0
326	49	0	3	T3	2	0	0	0	1	2	1
327	35	1	4	T2	3	0	1	0	0	2	0
328	76	3	2.9	T3	2	0	0	0	1	1	0
329	34	0	3.7	T2	3	0	0	0	1	2	0
330	80	0	3	T4	2	0	0	0	1	1	0
331	29	0	1.2	T1	1	0	0	0	1	1	0
332	64	0	3.3	T3	2	1	1	1	0	1	0
333	56	2	2.8	T2	2	1		0	0	0	0
334	40	1	0.8	T1	2	0	0	0	1	0	0
335	46	1	3.3	T3	2	1		0	0	1	0
336	22		0.7	T1	2	1	1	1	0	0	0
337	62	1	3.4	T2	3	0	0	0	1	2	1
338	40	1	0.9	T1	2	0	0	0	1	1	0
339	51		5	T3	3	0	0	0	1	1	0
340	61	1	2.5	T2	2	0	0	0	1	1	0
341	32	2	3.3	T2	2	0	0	0	1	1	0
342	76	15	4.1	T3	3	1		1	0	2	0
343	33	0	2.8	T2	2	0	1	1	0	2	0
344	40	0	3.3	T2	3	0	0	0	1	1	1
345	70	0	3.1	T3	2	0	0	0	1	1	0
346	61	0	3.7	T2	3	0	0	0	1	1	0
347	39	1	1	T1	1	0	1	0	0	1	0
348	77	2	2	T3	3	0	1	1	0	2	0
349	57	11	1	T1	1	0	0	0	1	1	0
350	39	0	3.3	T3	2	1	1	1	0	1	0
351	78	0	2.7	T2	2	0	1	0	0	1	0
352	74	1	3.7	T3	3	1	1	0	0	1	1
253	40	1	2.8	T2	2	0	0	0	1	1	0
354	59	0	2.2	T2	2	1	1	0	0	1	0
355	29	0	3	T3	2	0	0	0	1	1	0
356	76	0	3	T2	2	0	0	0	1	1	0
357	21	0	2.7	T4	2	1	1	1	0	2	0
358	62	0	2.4	T2	2	1	1	0	0	2	0
359	35		0.7	T1	2	0	0	0	1	0	0
360	50		4	T3	3	0	0	0	1	1	0
361	37		1.1	T1	2	1	1	1	0	1	0
362	52	0	2.9	T3	2	1	1	1	0	1	0
363	46		3.3	T2	2	0	0	0	1	1	0
364	33		5	T3	3	0	0	0	1	2	1
365	53	1	2.3	T2	2	1	1	0	0	1	0
366	65	0	4.2	T2	2	1	1	0	0	1	0
367	38	0	3.5	T2	2	1	1	1	0	1	0
368	81	8	3.3	T3	2	0	0	0	1	1	0
369	40	0	3.7	T2	2	0	1	0	0	1	0
370	43	0	3.6	T3	3	1	1	0	0	1	0
371	31	0	2.5	T2	2	1		0	0	1	0
372	73	5	4.1	T2	3	1	1	1	0	1	0
373	65	1	3	T2	2	0	0	0	1	1	0
374	27	0	2.3	T3	2	1	1	0	0	1	0
375	69	5	3.1	T2	2	0	0	0	1	1	1
376	34	1	0.8	T1	2	1	1	1	0	0	0
377	82	7	3	T4	2	0	0	0	1	2	0
378	34	0	3.4	T2	2	1	1	1	0	1	0
379	65	0	4.2	T2	2	0	0	0	1	1	0
380	38	0	4.1	T3	3	1	1	0	0	1	0
381	61	0	0.5	T1	2	1	1	1	0	0	0
382	51		3	T3	2	0	0	0	1	1	0
383	33		3.4	T2	3	1	1	0	0	1	0
384	28		3.1	T2	2	0	0	0	1	1	0
385	66		4	T3	2	1		0	0	1	0
386	38	0	3.8	T2	3	1	1	1	0	1	0
387	69	1	3	T2	2	1	1	0	0	1	0
389	70	13	2.6	T3	2	0	0	0	1	1	1
390	31	0	0.8	T1	2		1	1	0	1	0
392	55	0	4.1	T3	3		1	0	0	1	0
393	50	2	3.3	T2	2	1	0	0	0	1	0
394	26	2	1	T1	1	1		0	0	0	0
395	33	1	3	T2	2	1	0	1	0	0	0
396	42	1	3.8	T2	3		1	0	0	1	0
397	38	0	3.5	T2	2	1	1	0	0	1	0
398	79	0	3.5	T2	2	0		0	1	0	0
399	37	0	3.5	T2	2	1	1	1	0	1	0
400	32	1	3.9	T2	2	1		1	0	1	1
